# Supplementary material for: Fabrication and Study of Dextran/Sulfonated Polysulfone Blend Membranes for Low-Density Lipoprotein Adsorption
Source: Materials (Basel). 2023 Jun 27;16(13):4641. doi: 10.3390/ma16134641 (PMC10342430; doi:10.3390/ma16134641)
Supplement: Supplementary file 1 [file materials-16-04641-s001.zip]

Archive with 1 entries (1 files):
- materials-2436428-supplementary.pdf
